# Supplementary material for: Discovery of Potential Antileishmanial Compounds Through Phenotypic Screening of an Alkaloid Library
Source: Molecules. 2025 Oct 28;30(21):4210. doi: 10.3390/molecules30214210 (PMC12608155; doi:10.3390/molecules30214210)
Supplement: Supplementary file 1 [file molecules-30-04210-s001.zip]

Archive with 1 entries (1 files):
- molecules-3923261-supplementary.pdf
